# Supplementary material for: Coccolithophores and diatoms resilient to ocean alkalinity enhancement: A glimpse of hope?
Source: Sci Adv. 2023 Jun 14;9(24):eadg6066. doi: 10.1126/sciadv.adg6066 (PMC10266724; doi:10.1126/sciadv.adg6066)
Supplement: Supplementary file 2 — Data S1 and S2 [file sciadv.adg6066_data_s1_and_s2.zip]

Archive with 2 entries (2 files):
- adg6066_Data_S1.xlsx
- adg6066_Data_S2.xlsx
