# Supplementary material for: Coccolithophores and diatoms resilient to ocean alkalinity enhancement: A glimpse of hope?
Source: Sci Adv. 2023 Jun 14;9(24):eadg6066. doi: 10.1126/sciadv.adg6066 (PMC10266724; doi:10.1126/sciadv.adg6066)
Supplement: Supplementary file 2 — Data S1 and S2 [file sciadv.adg6066_data_s1_and_s2.zip › adg6066_Data_S1.xlsx]

## Sheet: Sheet1
Experiment	Day	OAE Group	TA (μmol kg-1)	ΔTA (%)	TCO2 (μmol kg-1)	ΔTCO2 (%)	pH	ΔpH	pCO2 (μatm)	ΔpCO2 (%)	HCO3- (μmol kg-1)	ΔHCO3- (%)	CO32- (μmol kg-1)	ΔCO32- (%)	CO2 (μmol kg-1)	ΔCO2 (%)	Ωca	ΔΩca (%)
Abiotic	0	Control	2340 (6)	--	2090 (7)	--	8.11 (0.002)	--	345 (0.7)	--	1900 (6)	--	177 (1)	--	12.9 (0)	--	4.27 (0.03)	--
		Moderate	3080 (8)	32 (0.4)	2510 (4)	20 (0.4)	8.44 (0.003)	0.33 (0.004)	176 (1)	-49 (0.4)	2090 (0.3)	10 (0.3)	418 (3)	136 (2)	6.63 (0.06)	-49 (0.5)	10.1 (0.08)	137 (2)
		High	5100 (5)	118 (0.5)	3580 (8)	71 (0.6)	8.87 (0.003)	0.76 (0.004)	72.9 (0.8)	-79 (0.3)	2330 (10)	23 (0.6)	1250 (3)	606 (4)	2.73 (0.06)	-79 (0.5)	30.3 (0.07)	610 (5)
	3	Control	2340 (4)	--	2130 (6)	--	8.03 (0.005)	--	436 (6)	--	1960 (6)	--	150 (1)	--	16.3 (0.2)	--	3.61 (0.03)	--
		Moderate	3080 (1)	32 (0.2)	2740 (9)	29 (0.5)	8.17 (0.01)	0.14 (0.01)	387 (10)	-11 (3)	2460 (10)	26 (0.6)	264 (6)	76 (4)	14.5 (0.5)	-11 (3)	6.38 (0.1)	77 (3)
		High	5110 (3)	118 (0.3)	4130 (60)	94 (3)	8.54 (0.04)	0.51 (0.04)	225 (30)	-48 (7)	3300 (100)	68 (5)	820 (50)	447 (30)	8.43 (1)	-48 (6)	19.8 (1)	448 (30)
	5	Control	2340 (2)	--	2120 (2)	--	8.06 (0.006)	--	401 (6)	--	1940 (4)	--	159 (2)	--	15 (0.2)	--	3.85 (0.04)	--
		Moderate	3090 (5)	32 (0.2)	2750 (8)	30 (0.4)	8.16 (0.009)	0.1 (0.01)	402 (10)	0 (3)	2480 (10)	28 (0.6)	257 (4)	62 (3)	15.1 (0.4)	1 (3)	6.22 (0.1)	62 (3)
		High	5110 (5)	118 (0.3)	4270 (40)	101 (2)	8.44 (0.02)	0.38 (0.02)	303 (20)	-24 (5)	3550 (60)	83 (3)	705 (30)	343 (20)	11.3 (0.9)	-25 (6)	17 (0.7)	342 (20)
	6	Control	2330 (3)	--	2120 (4)	--	8.04 (0.004)	--	417 (5)	--	1950 (5)	--	154 (1)	--	15.6 (0.2)	--	3.72 (0.03)	--
		Moderate	3070 (3)	32 (0.2)	2750 (4)	30 (0.3)	8.14 (0.004)	0.1 (0.006)	426 (5)	2 (2)	2490 (6)	28 (0.4)	246 (2)	60 (2)	16 (0.2)	3 (2)	5.93 (0.04)	59 (1)
		High	5110 (2)	119 (0.2)	4330 (20)	104 (1)	8.39 (0.01)	0.35 (0.01)	347 (10)	-17 (3)	3660 (30)	88 (2)	652 (10)	323 (7)	13 (0.5)	-17 (3)	15.8 (0.3)	325 (9)
	7	Control	2330 (8)	--	2130 (8)	--	8.02 (0.002)	--	435 (4)	--	1960 (8)	--	149 (0.3)	--	16.3 (0.1)	--	3.6 (0.01)	--
		Moderate	3070 (6)	32 (0.4)	2760 (4)	30 (0.4)	8.12 (0.004)	0.1 (0.004)	444 (4)	2 (1)	2510 (2)	28 (0.4)	239 (2)	60 (1)	16.6 (0.2)	2 (1)	5.77 (0.05)	60 (1)
		High	5110 (7)	119 (0.6)	4390 (40)	106 (2)	8.35 (0.03)	0.33 (0.03)	394 (30)	-9 (7)	3760 (60)	92 (3)	608 (30)	308 (20)	14.8 (1)	-9 (6)	14.7 (0.6)	308 (20)
	11	Control	2350 (8)	--	2140 (7)	--	8.02 (0.003)	--	448 (2)	--	1980 (7)	--	148 (1)	--	16.8 (0.1)	--	3.57 (0.03)	--
		Moderate	3090 (10)	31 (0.6)	2780 (9)	30 (0.5)	8.12 (0.003)	0.1 (0.004)	445 (4)	-1 (1)	2520 (8)	27 (0.5)	241 (2)	63 (2)	16.7 (0.2)	-1 (1)	5.81 (0.06)	63 (2)
		High	5110 (4)	117 (0.6)	4430 (8)	107 (0.6)	8.32 (0.009)	0.3 (0.009)	428 (10)	-4 (2)	3830 (20)	93 (1)	579 (9)	291 (6)	16 (0.4)	-5 (2)	14 (0.2)	292 (6)
Notes: Mean values are given with one standard deviation in parentheses (n = 3) Differences are relative to controls % change was not used for pH as it is reported in logarithmic units
