# Supplementary material for: Coccolithophores and diatoms resilient to ocean alkalinity enhancement: A glimpse of hope?
Source: Sci Adv. 2023 Jun 14;9(24):eadg6066. doi: 10.1126/sciadv.adg6066 (PMC10266724; doi:10.1126/sciadv.adg6066)
Supplement: Supplementary file 2 — Data S1 and S2 [file sciadv.adg6066_data_s1_and_s2.zip › adg6066_Data_S2.xlsx]

## Sheet: Sheet1
Experiment	Day	OAE Group	TA (μmol kg-1)	TCO2 (μmol kg-1)	pH	pCO2 (μatm)	HCO3- (μmol kg-1)	CO32- (μmol kg-1)	CO2 (μmol kg-1)	Ωca
Emiliania huxleyi	0*	Control	2320 (6)	2120 (5)	8.01 (0.002)	455 (2)	1960 (4)	143 (0.7)	17 (0.06)	3.44 (0.02)
		Moderate	3050 (5)	2720 (10)	8.15 (0.02)	406 (20)	2460 (20)	251 (7)	15.2 (0.6)	6.06 (0.2)
		High	4830 (400)	4050 (300)	8.42 (0.04)	303 (30)	3400 (200)	646 (90)	11.4 (1)	15.6 (2)
	3	Control	2250 (10)	2020 (20)	8.07 (0.01)	369 (10)	1850 (20)	157 (2)	13.9 (0.5)	3.79 (0.06)
		Moderate	2990 (8)	2660 (10)	8.17 (0.008)	382 (9)	2390 (10)	252 (3)	14.3 (0.3)	6.08 (0.07)
		High	5010 (8)	4210 (30)	8.42 (0.02)	316 (20)	3530 (50)	667 (20)	11.8 (0.7)	16.1 (0.5)
	5	Control	1960 (20)	1740 (10)	8.11 (0.02)	288 (10)	1590 (7)	147 (6)	10.8 (0.4)	3.55 (0.1)
		Moderate	2720 (10)	2400 (20)	8.19 (0.01)	322 (10)	2140 (20)	241 (3)	12.1 (0.4)	5.82 (0.07)
		High	4790 (20)	4050 (40)	8.4 (0.04)	323 (40)	3420 (90)	614 (50)	12.1 (1)	14.8 (1)
	6	Control	1880 (80)	1640 (50)	8.16 (0.06)	244 (30)	1480 (30)	153 (20)	9.13 (1)	3.7 (0.6)
		Moderate	2460 (20)	2150 (40)	8.21 (0.04)	280 (30)	1910 (50)	222 (10)	10.5 (1)	5.36 (0.3)
		High	4590 (50)	3860 (30)	8.41 (0.02)	296 (10)	3250 (10)	601 (20)	11.1 (0.4)	14.5 (0.5)
Chaetoceros sp.	0†	Control	2330 (4)	2120 (2)	8.03 (0.005)	430 (5)	1950 (2)	150 (2)	16.1 (0.2)	3.63 (0.04)
		Moderate	3080 (2)	2730 (10)	8.17 (0.02)	391 (20)	2460 (20)	261 (8)	14.6 (0.6)	6.31 (0.2)
		High	5070 (40)	4240 (70)	8.44 (0.03)	302 (30)	3530 (90)	699 (20)	11.3 (0.9)	16.9 (0.6)
	2	Control	2330 (9)	2060 (20)	8.16 (0.02)	303 (20)	1860 (20)	192 (6)	11.3 (0.7)	4.64 (0.2)
		Moderate	3080 (4)	2730 (10)	8.18 (0.02)	379 (20)	2450 (20)	267 (7)	14.2 (0.7)	6.46 (0.2)
		High	5100 (10)	4370 (30)	8.36 (0.02)	385 (20)	3740 (40)	615 (10)	14.4 (0.7)	14.9 (0.4)
	3	Control	2350 (3)	2020 (30)	8.26 (0.05)	232 (30)	1780 (50)	232 (20)	8.7 (1)	5.6 (0.5)
		Moderate	3090 (3)	2660 (20)	8.29 (0.02)	277 (20)	2320 (30)	329 (10)	10.4 (0.7)	7.95 (0.3)
		High	5110 (4)	4250 (30)	8.46 (0.02)	290 (20)	3520 (50)	722 (30)	10.9 (0.7)	17.4 (0.6)
	4	Control	2380 (5)	1870 (30)	8.52 (0.04)	108 (10)	1510 (50)	357 (20)	4.03 (0.5)	8.62 (0.5)
		Moderate	3130 (6)	2570 (40)	8.44 (0.05)	186 (30)	2140 (70)	420 (30)	6.97 (1)	10.2 (0.8)
		High	4350 (400)	3660 (200)	8.4 (0.07)	290 (30)	3090 (100)	564 (100)	10.9 (1)	13.6 (3)
Notes: Mean values are given with one standard deviation in parentheses (n = 3) * Day of inoculation = initial TA spike +3 days of bubbling with air containing 420 ppm CO2 † Day of inoculation = initial TA spike +4 days of bubbling with air containing 420 ppm CO2
